# Supplementary material for: Prebiotic effects of Talinum triangulare and Mangifera indica on slow growing broiler chickens (SASSO)
Source: Heliyon. 2024 Feb 1;10(3):e25557. doi: 10.1016/j.heliyon.2024.e25557 (PMC10848016; doi:10.1016/j.heliyon.2024.e25557)
Supplement: Multimedia component 1 [file mmc1.xlsx]

## Sheet: Data
feed intake, Body weight, Feed Conversion Ratio and mortality rate								haematological parameters								Concentrations of short-chain fatty acids
Treatements	FI	BW	FCR	MR				Treatements	WBC	RBC	HB	MCV	MCH	MCHC		Treatements	Formic acid	Acetic acid	Butyric acid	Valeric acid	Caproic acid	Total SCFs
control-	74.2085	1486.15384615385	5.45095010282171	12.3846153846154				control-	3.625	3.3813	11	75	24.5	27		control-	4.57	0	0.038	0.023	0.068	4.759
control-	74.096	1441.4	5.55733435557754	12.1428571428571				control-	2.815	4.389	10	99	26.3	28.9		control-	4.5	0	0.034	0.025	0.07	4.679
control-	74.44175	1501.72727272727	4.78214257200371	12.3846153846154				control-	2.733	3.36	12	70	25.9	30		control-	4.5	0	0.035	0.021	0.067	4.684
control-	74.30425	1485.09090909091	4.77061610003664	13.1428571428571				control-	2.93	3	10	80	25.9	30.9		control-	4.64	0	0.037	0.019	0.065	4.833
control-	73.564875	1573	4.61552159666021	12.3846153846154				control-	3.517	3	12.5	75	26.4	29.98		control-	4.52	0	0.032	0.022	0.067	4.703
control-	73.227375	1567.8	4.22541503409639	13.3846153846154				control-	3.67	3.969	9	73	25.8	28.79		control-	4.7	0	0.035	0.022	0.068	4.885
control+	73.750125	2000.62	3.29137782235891	4.69230769230769				control+	4.409	4.41	12	100	24.5	27		control+	10.54	0.043	0.078	0.049	0.067	10.856
control+	74.001125	2067.64	3.74557253598272	3				control+	4.6	4.81	13.7	90	26.4	35.9		control+	10.48	0.039	0.072	0.041	0.062	10.769
control+	74.4295	2044.15	3.5417184570056	3				control+	3.7098	3.44	11	75	35.2	30		control+	10.2	0.04	0.075	0.048	0.068	10.509
control+	74.8045	2179	3.3799945921645	3				control+	3.8	4.39	12	80	35.9	29.9		control+	10.98	0.039	0.079	0.048	0.06	11.285
control+	73.034625	2087.67	4.00025630659244	3.66666666666667				control+	4.3999	4.99	11	75	26	33.5		control+	10.64	0.042	0.078	0.056	0.068	10.966
control+	73.039625	2008.29	2.81062101492162	3.66666666666667				control+	3.9154	3.72	11.5	83	25.6	36.5		control+	10.58	0.041	0.078	0.049	0.065	10.891
2% Tal	73.991875	2011.86666666667	3.53292457106706	2				2% Tal	3.984	4.4	12.9	80.6	27	30.2		2% Tal	17.93	0.057	0.078	0.051	0.082	17.83
2% Tal	73.928375	1877.06666666667	3.47653746942093	2				2% Tal	4.2	5.39	13	95.5	26	36.9		2% Tal	17.87	0.049	0.072	0.053	0.085	17.336
2% Tal	74.0615	2011.93333333333	3.77187299639274	3.14285714285714				2% Tal	4.12	4.45	10	90.6	25.4	29.5		2% Tal	17	0.052	0.075	0.052	0.081	17.307
2% Tal	74.01675	1881.73333333333	3.65626570718689	2.66				2% Tal	4.321	3.94	11	86	25.9	31.1		2% Tal	17.82	0.049	0.079	0.05	0.082	16.349
2% Tal	73.9615	2008	3.50313868611153	2				2% Tal	3.999	3.97	12	84.2	32	28.9		2% Tal	17.01	0.055	0.076	0.05	0.077	16.7559
2% Tal	73.972	1890	3.44414305983336	2				2% Tal	3.989	3.83	10.9	78.1	31.9	36.8		2% Tal	17.02	0.056	0.07	0.049	0.08	16.733
2% Man	73.991875	1902	3.6527373847715	3.69230769				2% Man	3.8942	4.63	11.5	78	25	26		2% Man	17.5	0.046	0.072	0.056	0.078	18.286
2% Man	73.928375	1918.86666666667	3.30734649836143	2				2% Man	3.9845	3.741	12	90.8	26	30		2% Man	17	0.048	0.074	0.055	0.08	18.219
2% Man	74.0615	1957.06666666667	3.46604382558832	2				2% Man	4.3	4.64	12	90.6	34.9	25.9		2% Man	16.98	0.045	0.071	0.054	0.079	17.349
2% Man	74.01675	1956.28571428571	3.88417639533008	3.14285714285714				2% Man	3.9995	4.639	11	86	25.7	36.6		2% Man	16	0.052	0.074	0.057	0.077	18.168
2% Man	73.9615	2053.66666666667	3.70682493365991	2				2% Man	3.982	3.95	12.5	80.2	24.9	37		2% Man	16.44	0.0487	0.07	0.0552	0.076	17.354
2% Man	73.972	1991.8	3.46830796904897	2				2% Man	4.28	3.84	13	82.9	25.9	36.5		2% Man	16.4	0.051	0.074	0.054	0.079	17.362
